# Supplementary material for: Side Effects of COVID-19 Vaccines in Pregnant and Lactating Mexican Women and Breastfed Infants: A Survey-Based Study
Source: Vaccines (Basel). 2023 Jul 25;11(8):1280. doi: 10.3390/vaccines11081280 (PMC10459654; doi:10.3390/vaccines11081280)
Supplement: Supplementary file 1 [file vaccines-11-01280-s001.zip]

Archive with 1 entries (1 files):
- vaccines-2428134-supplementary.pdf
